# Supplementary material for: Pituitary–Adrenal Axis and Peripheral Immune Cell Profile in Long COVID
Source: Biomedicines. 2024 Mar 5;12(3):581. doi: 10.3390/biomedicines12030581 (PMC10968573; doi:10.3390/biomedicines12030581)
Supplement: Supplementary file 1 [file biomedicines-12-00581-s001.zip]

Archive with 1 entries (1 files):
- biomedicines-2874749-supplementary.pdf
